# Supplementary material for: Coating Materials to Prevent Screw Loosening in Single Dental Implant Crowns: A Systematic Review
Source: Materials (Basel). 2024 Oct 16;17(20):5053. doi: 10.3390/ma17205053 (PMC11509188; doi:10.3390/ma17205053)
Supplement: Supplementary file 1 [file materials-17-05053-s001.zip]

Archive with 1 entries (1 files):
- materials-3242812-supplementary.pdf
